# Supplementary material for: Fluorescence Immunoassay of Prostate-Specific Antigen Using 3D Paddle Screw-Type Devices and Their Rotating System
Source: Biosensors (Basel). 2024 Oct 11;14(10):494. doi: 10.3390/bios14100494 (PMC11506760; doi:10.3390/bios14100494)
Supplement: Supplementary file 1 [file biosensors-14-00494-s001.zip]

Archive with 1 entries (1 files):
- biosensors-3189637-supplementary.pdf
